# Supplementary material for: A prediction model based on DNA methylation biomarkers and radiological characteristics for identifying malignant from benign pulmonary nodules
Source: BMC Cancer. 2021 Mar 10;21:263. doi: 10.1186/s12885-021-08002-4 (PMC7944594; doi:10.1186/s12885-021-08002-4)
Supplement: Supplementary file 1 — Additional file 1. [file 12885_2021_8002_MOESM1_ESM.xlsx]

## Sheet: Table 1
		Table 1. Summary of the AIC values for logistic regression model by using of different variables
		Variables	Coefficients	P7	Coefficients	P6	Coefficients	P5	Coefficients	P4	Coefficients	P3	Coefficients	P2	Coefficients	P1
		(Intercept)	-4.5032	0.0304164	-5.03469	2.54974e-06	-4.93661	2.54217e-06	-4.83659	2.39118e-06	-4.42331	1.60823e-06	-4.43315	1.96943e-06	-1.79816	5.44937e-06
		Age	0.827411	0.292957	0.825625	0.291934	0.866077	0.264456	0.872501	0.263313
		Sex	-0.0101258	0.769459
		Nodule diameter	0.135289	0.00129402	0.136692	0.00127278	0.139976	0.00102603	0.13889	0.00112647	0.143591	0.000815855	0.151121	0.000356168
		Nodule spiculation	0.405802	0.638138	0.424791	0.62007	0.450997	0.590698
		Upper lobe location	0.345112	0.627753	0.339509	0.63304
		Smoking history	0.95932	0.291416	0.88803	0.306698	0.897766	0.295553	1.01907	0.222514	0.615755	0.421135
		Composite score of methylation	1.02463	2.45508e-07	1.01629	2.07178e-07	1.0232	1.90484e-07	1.01542	1.43389e-07	1.02336	8.91591e-08	1.06559	2.19314e-08	0.991691	1.28593e-09
		AIC	73.102		71.188		69.415		67.705		66.989		65.632		83.271
		QTL.gCIMapping.GUI v2.0: An R software for detecting small-effect and
		linked QTLs for quantitative traits in bi-parental segregation populations
